# Supplementary material for: Inhibitory Effects of Artemisia argyi Extracts on Microcystis aeruginosa: Anti-Algal Mechanisms and Main Allelochemicals
Source: Biology (Basel). 2025 Aug 29;14(9):1141. doi: 10.3390/biology14091141 (PMC12467351; doi:10.3390/biology14091141)
Supplement: Supplementary file 1 [file biology-14-01141-s001.zip]

Archive with 1 entries (1 files):
- biology-3811518-supplementary.pdf
